# Supplementary material for: Appetite regulating genes in zebrafish gut; a gene expression study
Source: PLoS One. 2022 Jul 19;17(7):e0255201. doi: 10.1371/journal.pone.0255201 (PMC9295983; doi:10.1371/journal.pone.0255201)
Supplement: S1 Appendix — (XLSX) [file pone.0255201.s001.xlsx]

## Sheet: Gene Express Stat
	Marker genes
				P adjusted values		Benjamini–Hochberg													P adjusted values		Benjamini–Hochberg												P adjusted values		Benjamini–Hochberg
				apoa1a	apoa4a	aqp3a	ccka	cckar	ctsl1	ghrl	insa	pept1	slc2a5	sglt1					apoa1a	apoa4a	aqp3a	ccka	cckar	ctsl1	ghrl	insa	pept1	slc2a5	sglt1				apoa1a	apoa4a	aqp3a	ccka	cckar	ctsl1	ghrl	insa	pept1	slc2a5	sglt1
	WT	control	Starved	NS	0.0255179	NS	NS	NS	NS	NS	NS	NS	0.0478784	NS		MUT	control	Starved	0.0347894	NS	NS	NS	NS	NS	NS	NS	NS	NS	NS		WT vs MUT	control	NS	NS	NS	NS	NS	NS	NS	0.0340418	NS	NS	NS
	WT	control	2hrs	NS	NS	NS	NS	NS	NS	NS	NS	NS	NS	NS		MUT	control	2hrs	NS	0.00870987	NS	NS	NS	NS	NS	NS	NS	0.0312153	NS		WT vs MUT	Fasted	0.042803	NS	NS	NS	NS	NS	NS	0.0477808	NS	NS	NS
	WT	control	6hrs	NS	NS	NS	NS	NS	NS	NS	NS	NS	NS	NS		MUT	control	6hrs	NS	NS	NS	NS	NS	NS	NS	NS	0.010492	0.00869958	NS		WT vs MUT	2hrs	NS	NS	NS	NS	NS	NS	NS	NS	NS	NS	NS
	WT	Starved	2hrs	NS	2.42968e-05	NS	NS	NS	NS	NS	NS	NS	0.0098542	NS		MUT	Starved	2hrs	0.0455339	0.00335438	NS	NS	NS	NS	NS	NS	NS	NS	NS		WT vs MUT	6hrs	NS	NS	NS	NS	NS	NS	NS	NS	NS	NS	0.0409861
	WT	Starved	6hrs	NS	0.00143372	0.00480312	NS	NS	NS	NS	NS	NS	0.0351422	NS		MUT	Starved	6hrs	NS	0.0103645	NS	NS	NS	NS	NS	NS	NS	NS	NS
	WT	2hrs	6hrs	NS	NS	NS	NS	NS	NS	NS	NS	NS	NS	NS		MUT	2hrs	6hrs	NS	NS	NS	NS	NS	NS	NS	NS	NS	NS	NS
	Orexigenic genes
				P adjusted values		Benjamini–Hochberg											Benjamini–Hochberg										P adjusted values		Benjamini–Hochberg
				apln	aplnra	cnr1	galn	galr1a	galr2a	hcrt	scg2a					apln	aplnra	cnr1	galn	galr1a	galr2a	hcrt	scg2a				apln	aplnra	cnr1	galn	galr1a	galr2a	hcrt	scg2a
	WT	control	Starved	NS	NS	NS	NS	NS	NS	NS	NS		MUT	control	Starved	NS	NS	NS	NS	NS	NS	NS	NS		WT vs MUT	control	NS	NS	NS	NS	NS	NS	NS	NS
	WT	control	2hrs	NS	NS	NS	NS	NS	NS	NS	NS		MUT	control	2hrs	NS	NS	NS	NS	NS	NS	NS	NS		WT vs MUT	Fasted	NS	NS	NS	NS	NS	NS	0.0453628	NS
	WT	control	6hrs	NS	NS	NS	NS	NS	NS	NS	NS		MUT	control	6hrs	NS	NS	NS	NS	NS	NS	NS	NS		WT vs MUT	2hrs	NS	NS	NS	NS	NS	NS	NS	NS
	WT	Starved	2hrs	NS	NS	NS	NS	NS	NS	NS	NS		MUT	Starved	2hrs	NS	NS	NS	NS	NS	NS	NS	NS		WT vs MUT	6hrs	NS	NS	NS	NS	NS	NS	NS	NS
	WT	Starved	6hrs	NS	NS	NS	NS	NS	NS	NS	NS		MUT	Starved	6hrs	NS	NS	NS	NS	NS	NS	NS	NS
	WT	2hrs	6hrs	NS	NS	NS	NS	NS	NS	NS	NS		MUT	2hrs	6hrs	NS	NS	NS	NS	NS	NS	NS	NS
	Anorexigenic genes
				P adjusted values		Benjamini–Hochberg																				P adjusted values		Benjamini–Hochberg																			P adjusted values		Benjamini–Hochberg
				cart1	cart2	cart3	dbi	gnrh2	gnrhr3	gnrhr4	kiss1	kiss1r	mchr1a	mchr2	oxt	nmu	nucb2a	pacap	pomc	pyya	spx					cart1	cart2	cart3	dbi	gnrh2	gnrhr3	gnrhr4	kiss1	kiss1r	mchr1a	mchr2	oxt	nmu	nucb2a	pacap	pomc	pyya	spx				cart1	cart2	cart3
	WT	control	Starved	NS	NS	NS	0.0104509	NS	NS	NS	NS	NS	NS	NS	NS	NS	0.00418959	NS	0.00611918	NS	NS		MUT	control	Starved	NS	NS	NS	NS	NS	NS	NS	0.0123428	0.00368031	NS	NS	NS	NS	0.00973753	NS	NS	NS	NS		WT vs MUT	control	NS	NS	NS
	WT	control	2hrs	NS	0.00540553	NS	NS	NS	NS	NS	NS	NS	NS	NS	NS	0.0394972	0.0206414	0.0421141	NS	NS	NS		MUT	control	2hrs	NS	NS	NS	NS	NS	NS	NS	NS	NS	NS	NS	NS	NS	NS	NS	NS	NS	NS		WT vs MUT	Fasted	NS	NS	NS
	WT	control	6hrs	NS	0.00707764	NS	NS	NS	NS	NS	NS	NS	NS	NS	0.00174109	NS	0.0087315	NS	NS	NS	NS		MUT	control	6hrs	NS	NS	0.0364339	NS	NS	NS	NS	NS	NS	NS	NS	NS	NS	NS	NS	NS	NS	NS		WT vs MUT	2hrs	NS	NS	NS
	WT	Starved	2hrs	NS	NS	0.0287081	0.0211059	NS	NS	NS	NS	NS	NS	NS	NS	NS	0.0206414	NS	0.00701877	NS	NS		MUT	Starved	2hrs	NS	NS	NS	NS	NS	NS	NS	NS	NS	NS	NS	NS	NS	0.028373	NS	NS	NS	NS		WT vs MUT	6hrs	NS	NS	NS
	WT	Starved	6hrs	NS	NS	0.00108545	NS	NS	NS	NS	NS	NS	NS	NS	0.00268672	NS	NS	NS	NS	NS	NS		MUT	Starved	6hrs	NS	NS	NS	NS	NS	NS	NS	0.0123428	NS	NS	NS	NS	NS	0.00973753	NS	NS	NS	NS
	WT	2hrs	6hrs	NS	NS	0.0287081	NS	NS	NS	NS	NS	NS	NS	NS	0.00268672	NS	0.00418959	NS	NS	NS	NS		MUT	2hrs	6hrs	NS	NS	NS	NS	NS	NS	NS	NS	NS	NS	NS	NS	NS	NS	NS	NS	NS	NS
[truncated: 15 more columns]

## Sheet: Primers & efficiencies
	qPCR Primer sequences and information about candidate reference genes.
	Symbol	Gene Description	Primer Sequence (5’- 3’)	Product Size (bp)	Efficiency (E %)	R2 *	Melting Temperature (°C)	Accession ID
	actb2	Actin Beta 2	F_CCCAAACCCAAGTTCAGCCATG	163	106.4	0.998	85.43 ± 0.02	NM_181601
			R_TCCCATACCAACCATGACACCC
	agrp	Agouti related neuropeptide	F_CTGCCTGAAATGGAGCACCT	142	100	0.996	80.74 ± 0.24	NM_001328012.1
			R_GGGCAGATGATGACCCAGAC
	aqp3a	Aquaporin 3a	F_GCAGACTTTCCAAATCCGCAACAAG	90	105	0.997	78.05 ± 0.29	NM_213468
			R_GAACCACAGCCAAACATCACCAG
	apln	Apelin	F_GCAGGGAAACGGAGGGGAG	125	106.2	0.993	84.10 ± 0.03	NM_001166124
			R_CTCTTTGCTATGCTCGGTGGAGG
	aplnra	Apelin Receptor alpha	F_AGATCAGCAGCTACGTGGTGCT	103	98.6	0.997	84.95 ± 0.13	NM_001075105
			R_CTGGACAGAGAGTGGACGATGGC
	apoa1a	Apolipoprotein A-Ia	F_GAACCAGGTCAAGGATCAGGCTG	92	104.3	0.998	82.91 ± 0.07	NM_131128
			R_CAGGCTCTCAGAAAGCTGGAGTTTG
	apoa4a	Apolipoprotein A-IV a	F_TCTCAAGCGACCCTCACAGCT	79	105	0.996	82.29 ± 0.51	NM_001017909
			R_TCCTGTCATTGATTTCTTGACCCAGC
	b2m	Beta-2-Microglobulin	F_AAGGATTGTCTGCTTGGCTCTCTC	125	103.9	0.999	80.96 ± 0.03	NM_131163
			R_ACACATGAACTTTCGGAGTGGAGACT
	cart1	Cocaine- & Amphetamine-Regulated Transcript 1	F_GTGGAGAAGAAGCTCGGCTGG	132	101.5	0.993	87.52 ± 0.14	XM_021473557.1
			R_GCACTTGAGGATGGAGAAGCTGC
	cart2	Cocaine- & Amphetamine-Regulated Transcript 2	F_GGTCAAGTCCCCATGTGTGATTTGG	165	102.3	0.993	86.09 ± 0.24	NM_001017570
			R_TCCTCAATCCCGTTACAATCCACTCC
	cart3	Cocaine- & Amphetamine-Regulated Transcript 3	F_GCTGTGCTGCTCTCCTGCATAC	136	98.7	0.997	82.36 ± 0.03	NM_001327818.1
			R_GTAAAGCCCCGAGGAGCTGC
	cart4	Cocaine- & Amphetamine-Regulated Transcript 4	F_CGAGCAGGACGAGCAGTTCATC	131	100.5	0.996	82.17 ± 0.24	NM_001082932.1
			R_GCTCCCCTACGTCACACCTG
	cnr1	Cannabinoid Receptor 1	F_AGCGGAGCAGGACCAGTTCA	96	103.8	0.998	83.91 ± 0.03	NM_212820
			R_GGGAACAGCATGGTCAGAGATGC
	crhb	Corticotropin Releasing Hormone	F_GCTCGACTCAATGGAGAGGGAGC	131	99.3	0.997	85.58 ± 0.21	NM_001007379
			R_GGTTGCTGTGAGCTTGCTGGG
	ctsl1	Cathepsin L1	F_CCCAACTTCATTGAGGTCCCAAAC	91	103.8	0.997	80.33 ± 0.18	NM_212584
			R_GCAAGAACCACACTCACCCTGATC
	dbi	Diazepam-Binding Inhibitor	F_CTACTACAATCGTCGGGGTGAAGC	107	98.9	0.993	82.47 ± 0.21	NM_199608
			R_GTCGAGCATACTGACCTCAGACATGT
	elf1a	Elongation Factor 1 Alpha	F_AGGCTGACTGTGCTGTGCTGA	108	101.5	0.999	85.20 ± 0.03	BC064291
			R_CCAGGGTGAAAGCCAGGAGG
	g6pb	Glucose-6-Phosphate Dehydrogenase beta	F_CCTGCTTCCACCAGCTCTGA	138	102.7	0.996	84.02 ± 0.20	XM_005162010
			R_CCCCAGTTTTGCCTCCCC
	galn	Galanin Prepropeptide	F_GAGTTTGTGTGTCTCTCATTGTGTGCG	83	104	0.997	81.08 ± 0.28	NM_001346239
			R_CCATCCTCTCTTCTCTTTTGCCGC
	galr1a	Galanin Receptor Type 1	F_TCGCCTACTATCAGGGCATCGTG	188	99.5	0.998	82.38 ± 0.16	XM_691123.5
			R_CACCACCACCACCACCAGAAC
	galr2a	Galanin Receptor Type 2	F_GGACGAGTGGGTTTTCGGCG	132	106	0.991	83.46 ± 0.18	XM_021472584.1
			R_CGCAGAGGATACCGTATGGCAAG
	ghrl	Ghrelin And Obestatin Prepropeptide	F_CTCAGAAACCGCAGGGTCGAAG	125	104.8	0.998	82.35 ± 0.21	NM_001083872
			R_AGACATGGACAGTTCAAATGGAGCG
	ghsra	Ghrelin Receptor	F_TGCCTGTGTTCTGCTTAACTGTCTTG	144	102.9	0.991	81.10 ± 0.26	NM_001146272.1
			R_CAAACACCACCACAGCCAGCA
	gnrh2	Gonadotropin Releasing Hormone 2	F_ACATCCTCAAGACAATACTGCTGGA	129	98.6	0.998	81.36 ± 0.25	NM_181439
			R_GAAAAGGCAGGCCAAATGTG
	gnrh3	Gonadotropin Releasing Hormone 3	F_ATGGAGGCAACATTCAGGATGT	130	101.1	0.992	81.92 ± 0.25	ENSDARP00000073133
			R_CCTTTCAGAGGCAAACCTTCA
	gnrhr1	Gonadotropin Releasing Hormone Receptor 1	F_CTCGTGGTAAGGGCAAGGG	123	94.1	0.999	84.84 ± 0.02	NM_001144980
			R_AGCACACCACAAATGAAGCC
	gnrhr2	Gonadotropin Releasing Hormone Receptor 2	F_TCCAAGAAAATGACAGAGGACAGA	105	105.9	0.990	83.17 ± 0.04	NM_001144979
			R_CACAGTCATCTTCAGCGTGC
	gnrhr3	Gonadotropin Releasing Hormone Receptor 3	F_CCTGGTGAGTGTGTGTCGCA	100	106.6	0.996	83.09 ± 0.21	NM_001177450
			R_CCACGAAGGTCATCAGCAGGT
	gnrhr4	Gonadotropin Releasing Hormone Receptor 4	F_AGCTTCGTCAAACACTGGCA	166	101.9	0.994	80.53 ± 0.02	NM_001098193
			R_GGCGTAAGTGGACTTCCTTTG
	kiss1	Prepro-Kisspeptin 1	F_CAAGCTCCATACCTGCAAGTG	99	100	0.999	77.08 ± 0.19	NM_001113489
			R_GTACCCTCGCCACTGACAAC
	kiss1r	Kisspeptins Receptor 1	F_TCAACAGGTGACGGTACAGG	97	104.4	0.998	82.97 ± 0.26	ENSDARG00000002728
			R_ATGGTGCAGGGATTTGAGAG
	mc4r	Melanocortin 4 Receptor	F_GCTGCTGCTGGTATGGACTT	73	101.8	0.997	78.25 ± 0.16	ENSDART00000019555
			R_CCAGTTGCTAAGTGCTGTCA
	mchr1a	Melanin Concentrating Hormone Receptor 1	F_GCCAGGTGGGATGTGCTCTC	93	107	0.996	81.63 ± 0.25	XM_001343108
			R_GTGGGAGGGCGAACGCAAG
	mchr2	Melanin Concentrating Hormone Receptor 2	F_CTGTGGTGGTGGTGGACGT	100	108.5	0.997	82.47 ± 0.04	XM_681750.6
			R_TCGGATGTAGGATGGACGATTGCA
	nmu	Neuromedin U	F_CGACAGAGAGCATGAGGAACAGCA	147	102.3	0.997	86.67 ± 0.25	XM_021468388.1
			R_GATTCAAGAGCATCGGAGCACTTGTG
	npy	Prepro-Neuropeptide Y	F_GACTCTCACAGAAGGGTATCC	103	101.7	0.994	82.74 ± 0.23	NM_131074.2
			R_GGTTGATGTAGTGTCTTAGTGCTG
	nucb2a	Nucleobindin 2 / Prepronesfatin	F_GCTGTGGAGCATATGGAGAGGCT	111	108.7	0.997	81.35 ± 0.03	NM_201493
			R_GGGAACTGGAGGCTGGTCTTG
	hcrt	Hypocretin (Orexin) Neuropeptide	F_CTACGAGATGCTGTGCCGAG	125	99	0.997	82.60 ± 4.08	NM_001077392.2
			R_CCAAGAGTGAGAATCCCGAC
	pacap	Pituitary Adenylate Cyclase Activating Polypeptide	F_GCGTAGGCGGAGGAAGCAG	95	108.3	0.998	81.92 ± 0.17	NM_152885
			R_TCGGTAGCGACTGTAAATGTCGGTG
	pept1	Peptide Transporter 1	F_CGGACTCGTGGCTGGGAAAG	106	106.3	0.992	85.63 ± 0.67	NM_198064
			R_GCATCTGTGATGTCATGGATGGCA
	pmch	Pro-Melanin Concentrating Hormone	F_CTTCCCTTCAGAAGACACCCCATCA	100	106.2	0.994	78.38 ± 0.04	NM_001202542
			R_TCCCTCCTTTAATTCCTGTGTCCGC
	pomca	Proopiomelanocortin	F_GCAAACGCAGACCCATCAAG	95	97	0.993	84.71 ± 1.21	NM_181438.3
			R_GTTATTTGCCAGCTCGCGTC
	pyya	Peptide YY	F_TGGGGATGACACAGAGCACAAAC	110	101.7	0.996	81.89 ± 0.03	NM_001164371
			R_GGGAGGCACAGGTGGGTTTAG
	rpl13a	Ribosomal Protein L13a	F_TCTGGAGGACTGTAAGAGGTATGCT	149	104.3	0.997	84.10 ± 0.25	NM_212784
			R_CAGACGCACAATCTTGAGAGCAG
	rplp0	Ribosomal Protein, Large, P0	F_GATACAAGAGGGTCCTGGCTGT	115	104.8	0.995	84.92 ± 0.02	NM_131580
			R_GCAACAGGGGCTGCAACAG
	scg2a	Secretogranin 2	F_GGAGGATGAGGAGGAGGAGGTTG	127	101.9	0.997	79.74 ± 0.20	XM_009291953
			R_CGGAGGAATTCTGAGCTTCTGTGAGA
	spx	Spexin Hormone	F_GAAAGGCACACAGGGACGGC	145	98.4	0.995	82.48 ± 0.03	XM_005164774.4
			R_CTGGAGGATGTTCAGGAGAAACGC
	sglt1	Sodium/Glucose Cotransporter 1	F_GGAGAGGATTGACCTGGAGGCA	86	97.3	0.994	80.11 ± 0.93	NM_200681
			R_CTGGCTCCTCACGCATCTCATC
	tmem50a	Transmembrane Protein 50A	F_TCTCCAGTTACTGCGAAGCACTAG	86	97.8	0.998	79.95 ± 0.21	NM_213529
			R_CGCCACATCTGATCCCGTC
	trh	Thyrotropin Releasing Hormone	F_CAGAACAGCGAGAACGATCAGCC	113	104.8	0.99	87.53 ± 0.15	NM_001012365
			R_CGCTCCATCTCCACCTCCG
	ube2a	Ubiquitin Conjugating Enzyme E2 A	F_ATCCTAACAAACCTCCTACAGTTCGG	117	98.6	0.997	77.80 ± 0.03	NM_201273
			R_CGTCATATGTTGGACTCCAGCGAT
	(*) R2, correlation coefficient of the slope of the standard curve.

## Sheet: Body parameters and sexes
					Weight (mg) mean±std
	Group	Genotype	n	Length (mm) mean ± std)	start of the experiment	end of the experiment	weight loss (%) mean ± std	HSI% mean±std	sex
	Control	(+/+)	5	29.8±1.7	537±118			1.6±1.2	2F / 3M
	Fasted	(+/+)	5	31.2±2.3	649±247	572±223	11.6±5	1.2±0.9	2F / 3M
	2hrs refed	(+/+)	5	30.4±0.5	562±74	515±66	8.2±4	1.2±0.9	1F / 4M
	6 hrs refed	(+/+)	5	28.8±1.3	439±33	431±29	1.7±1	0.9±0.2	0F / 5M
	Control	(-/-)	5	29.2±1.0	540±93			1.1±1.1	2F / 3M
	Fasted	(-/-)	5	29.2±1.9	533±210	473±181	11±1	1.2±1.3	2F / 3M
	2hrs refed	(-/-)	5	30.4±1.5	523±80	507±71	4.6±5	0.8±0.5	1F / 4M
	6 hrs refed	(-/-)	5	30.2±1.4	548±77	519±71	5.2±2	1.4±0.8	1F / 4M

## Sheet: Lengths & Weights Stat 
	Wild type, including all treatments							Mutant, including all treatments
	Analysis of Variance, weight versus group							Analysis of Variance, weight versus group
	Source	DF	Adj SS	Adj MS	F-Value	P-Value		Source	DF	Adj SS	Adj MS	F-Value	P-Value
	group	3	111861	37287	1.81	0.185		group	3	1759	586.2	0.04	0.991
	Error	16	328874	20555				Error	16	262537	16408.6
	Total	19	440735					Total	19	264296
	Analysis of Variance, length versus group							Analysis of Variance, length versus group
	Source	DF	Adj SS	Adj MS	F-Value	P-Value		Source	DF	Adj SS	Adj MS	F-Value	P-Value
	group	3	15.35	5.117	1.88	0.174		group	3	6.15	2.05	0.87	0.476
	Error	16	43.6	2.725				Error	16	37.6	2.35
	Total	19	58.95					Total	19	43.75
					p-value
				Genotype	net weight	length
				Wild-type	0.185	0.174
				Mutant	0.991	0.476
